# Supplementary material for: Population genomic analysis provides evidence of the past success and future potential of South China tiger captive conservation
Source: BMC Biol. 2023 Apr 18;21:64. doi: 10.1186/s12915-023-01552-y (PMC10111772; doi:10.1186/s12915-023-01552-y)
Supplement: Supplementary file 1 — Additional file 1: Table S1. Sample characteristics and genome sequencing information before and after filtering. Table S2. Sequencing data statistics. Table S3. 17-mer statistic information. Table S4. Genome assembly information. Table S5. Sizes of individual chromosomes. Table S6. Assessment of completeness of the South China tiger genome assembly. Table S7. Summary of repeat contents. Table S8. Statistics of gene structure prediction. Table S9. Result of gene functional annotation. Table S10. Summary of non-coding RNA in genome. Table S11. Sampling information included in the analyses. Table S12. Re-sequencing data statistics in this study. Table S13. Genome mapping and coverage information for all accessions analyzed in this study. Table S14. Number and distribution of SNPs in each genome. Table S15. Distribution of whole-genome SNPs in different subspecies/species. Table S16. Average genome-wide nucleotide diversity in six tiger subspecies. Table S17. Pairwise FST values between six tiger subspecies. Table S18. ABBA-BABA estimates. Only results with |Z score| > 3 were remained. Table S19. f4-ratio calculated between individual South China tigers and other tiger subspecies. Only results with FDR < 0.05 were retained. Table S20. Pairwise relatedness estimates based on allelic identity-by-descent (IBD). Table S21. Inbreeding coefficients and ROH information. Table S22. Deleterious mutations segregating across and within six tiger subspecies. Table S23. Individual homozygote and heterozygote SNP counts per impact category in each tiger subspecies. [file 12915_2023_1552_MOESM1_ESM.xlsx]

## Sheet: Table S1
Table S1. Sample characteristics and genome sequencing information before and after filtering.
Systematic name	Sample	Name	Sex	Origin	Illumina	Insert size (bp)	Reads length (bp)	Total raw data (Gb)	Sequence coverage (X)	Total clean data (Gb)	Sequence coverage (X)
P. t. amoyensis	South China tiger	Tuantuan	male	Guangzhou Zoo, China	X Ten	270	150	199.8	83.25	173	72.08
					X Ten	500	150	145.65	60.68	127.31	53.05
					Hiseq2500	800	125	110.75	46.15	100.95	42.06
					Short libraries Total data			456.19	190.08	401.26	167.19
		Huanhuan	female	Guangzhou Zoo, China	X Ten	2 k	150	137.09	57.12	80.35	33.48
					X Ten	5 k	150	142.71	59.46	86.18	35.91
					X Ten	10 k	150	139.21	58	72.53	30.22
					X Ten	20 k	150	136.53	56.89	49.71	20.71
					Mate libraries Total data			555.54	231.47	288.77	120.32
					All libraries Total data			1011.73	421.55	690.03	287.51

## Sheet: Table S2
Table S2. Sequencing data statistics.
PacBio data
Data (Gb)	Read number	Mean length (bp)	N50 (bp)	Max length (bp)	Sequencing depth (X)
122.31	15668992	7805	12317	153412	50.96
Hi-C data
Insert size (bp)	Read length (bp)	Raw bases (Gb)	Raw coverage (X)
300-400	150	532.46	221.86
BioNano data
	Data (bp)	Read number	Mean length (bp)	Coverage (X)	N50 (bp)	N90 (bp)
Raw data	440316221601	1540908	285751	183.47	299123	176625
Clean data	436708962576	1529753	285476	181.96	298875	176625

## Sheet: Table S3
Table S3. 17-mer statistic information.
K-mer	K-mer_number	K_depth of peak	Genome size (bp)	Used bases (bp)	Used reads	Depth
17	61791522108	25	2471660884	69169614300	461130762	27.98

## Sheet: Table S4
Table S4. Genome assembly information.
	PacBio		PacBio + BioNano		PacBio + BioNano + Hi-C
	Contig		Scaffold		Contig		Scaffold
	Length (bp)	Number	Length (bp)	Number	Length (bp)	Number	Length (bp)	Number
N50	6203378	115	31619378	25	6131115	115	150185262	7
N60	4840186	158	25788517	33	4747592	159	140575925	9
N70	3554172	218	19301724	44	3539578	219	133251300	10
N80	2414207	300	13674732	59	2374356	302	94296161	13
N90	1218186	440	7695730	83	1214843	444	67605486	16
Maximal length	31896483		92655739		31896483		240183284
Total length	2415695052		2438721460		2415695052		2438964960
The comparison of genome quality of big cats
Species	Assembly level	Total sequence length	Scaffold N50	Contig N50	Source of data	assembly accession
Panthera tigris amoyensis (South China tiger)	Chromosome	2438964960	150185262	6131115	NGDC	GWHBEIN00000000
Panthera tigris amoyensis (South China tiger)	Chromosome	2459963221	145575089	9469078	CNGB	CNA0019679
Panthera tigris altaica (Amur tiger)	Chromosome	2466847344	144624040	9519000	CNGB	CNA0019680
Panthera tigris (tiger)	Chromosome	2408695688	146942463	74391967	GenBank	GCA_018350195.1
Panthera tigris (tiger)	Chromosome	2407461690	145225440	153958	GenBank	GCA_024034525.1
Panthera tigris tigris (Bengal tiger)	Chromosome	2406136656	145476184	4405323	GenBank	GCA_021130815.1
Panthera tigris tigris (Bengal tiger)	Chromosome	2534330400	147295397	2141595	GenBank	GCA_021131075.1
Panthera leo (lion)	Chromosome	2297568983	147402474	77781637	GenBank	GCA_018350215.1
Panthera leo (lion)	Chromosome	2406807619	136051765	286703	GenBank	GCA_008795835.1
Panthera uncia (snow leopard)	Chromosome	2433989369	112063229	179517	GenBank	GCA_023721935.1

## Sheet: Table S5
Table S5. Sizes of individual chromosomes.
Final_ID	Length (bp)
A1	240183284
A2	169130542
A3	140575925
B1	203979923
B2	152150976
B3	150185262
B4	142519822
C1	222351401
C2	158946004
D1	115452782
D2	87653983
D3	94296161
D4	96185702
E1	61302292
E2	62088701
E3	41669461
F1	67605486
F2	83778769
X	133251300

## Sheet: Table S6
Table S6. Assessment of completeness of the South China tiger genome assembly
	Number	Percentage (%)
Complete BUSCOs (C)	8817	95.5
Complete and single-copy BUSCOs (S)	8759	94.9
Complete and duplicated BUSCOs (D)	58	0.6
Fragmented BUSCOs (F)	107	1.2
Missing BUSCOs (M)	302	3.3
Total BUSCO	9226	100

## Sheet: Table S7
Table S7. Summary of repeat contents.
		Length (bp)	Percent (%)
Tandem repeats		64471012	2.66884
Class II	DNA	39783379	1.65
Class I	LINE	705151177	29.19
	LTR	11963884	0.5
	SINE	76850080	3.18
Other		2076	0
Unknown		54401495	2.25
TE repeats		813920896	33.69
Total		844917779	34.9762

## Sheet: Table S8
Table S8. Statistics of gene stucture prediction.
Gene set		Number of genes	Average transcript length (bp)	Average CDS length (bp)	Average exon per gene	Average exon length (bp)	Average intron length (bp)
Homolog	Felis catus	19956	25436.3	1416.5	8.2	172.73	3335.7
	Homo sapiens	21691	25625.5	1451.61	8.16	177.86	3375.49
	Mus musculus	21018	25416.9	1451.29	8.14	178.38	3358.49
	Panthera pardus	27413	20705.7	1130.88	6.64	170.25	3469.2
	Panthera tigris altaica	30160	17658.3	975.82	5.84	167.11	3447.15
Final set		20908	28421.3	1484.1	8.35	177.69	3663.91

## Sheet: Table S9
Table S9. Result of gene functional annotation.
		Number	Percent (%)
Total		20908	100
Annotated	InterPro	19076	91.23
	GO	9148	43.75
	KEGG	18131	86.71
	Swissprot	20368	97.41
	TrEMBL	10980	52.51
	COG	7508	35.91
	Nr	20751	99.24
	Nt	20595	98.49
Un-annotated		5	0.002

## Sheet: Table S10
Table S10. Summary of non-coding RNA in genome.
Type		Copy	Average length (bp)	Total length (bp)	% of genome
miRNA		568	82.1989	46689	0.001933
tRNA		6309	83.968	529754	0.02193
rRNA	rRNA	993	381.981	379307	0.015702
	18S	122	1065.47	129988	0.005381
	28S	547	404.395	221204	0.009157
	5.8S	75	146.373	10978	0.000454
	5S	249	68.8233	17137	0.000709
snRNA	snRNA	1410	120.146	169406	0.007013
	CD-box	293	91.4539	26796	0.001109
	HACA-box	270	137.367	37089	0.001535
	splicing	806	123.752	99744	0.004129

[truncated: 13 more sheets: Table S11, Table S12, Table S13, Table S14, Table S15, Table S16, Table S17, Table S18, Table S19, Table S20, Table S21, Table S22, Table S23]
